# Supplementary material for: A Role for Exchange of Extracellular Vesicles in Porcine Spermatogonial Co-Culture
Source: Int J Mol Sci. 2022 Apr 20;23(9):4535. doi: 10.3390/ijms23094535 (PMC9103065; doi:10.3390/ijms23094535)
Supplement: Supplementary file 1 [file ijms-23-04535-s001.zip]

Archive with 1 entries (1 files):
- ijms-1673865-supplementary.pdf
